# Supplementary material for: Timing Is Everything: The Metabolic Partitioning of Suberin-Destined Carbon
Source: Plants (Basel). 2025 May 10;14(10):1433. doi: 10.3390/plants14101433 (PMC12114950; doi:10.3390/plants14101433)
Supplement: Supplementary file 1 [file plants-14-01433-s001.zip]

Archive with 1 entries (1 files):
- plants-3590428-supplementary.pdf
